# Supplementary material for: A Subset of HOX Genes Negatively Correlates with HOX/PBX Inhibitor Target Gene Expression and Is Associated with Apoptosis, DNA Repair, and Metabolism in Prostate Cancer
Source: Genes (Basel). 2025 Jul 15;16(7):824. doi: 10.3390/genes16070824 (PMC12294241; doi:10.3390/genes16070824)
Supplement: Supplementary file 1 [file genes-16-00824-s001.zip]

Archive with 17 entries (17 files):
- Supplementary Figure S1a.svg
- Supplementary Figure S1b.svg
- Supplementary Figure S1c.svg
- Supplementary Figure S1d.svg
- Supplementary Figure S2a.svg
- Supplementary Figure S2b.svg
- Supplementary Figure S2c.svg
- Supplementary Figure S2d.svg
- Supplementary Figure S3a.svg
- Supplementary Figure S3b.svg
- Supplementary Figure S3c.svg
- Supplementary Figure S3d.svg
- Supplementary Figure S4a.svg
- Supplementary Figure S4b.svg
- Supplementary Figure S4c.svg
- Supplementary Figure S4d.svg
- Supplementary Figure S5.svg
